# Supplementary material for: Genomic Characterization of Peruvian Creole Goats: Insights into Population Structure and Runs of Homozygosity
Source: Animals (Basel). 2025 Sep 2;15(17):2577. doi: 10.3390/ani15172577 (PMC12427317; doi:10.3390/ani15172577)
Supplement: Supplementary file 1 [file animals-15-02577-s001.zip]

Archive with 1 entries (1 files):
- animals-3755402-supplementary.pdf
